# Supplementary material for: Are There Benefits to Breastfeeding for Long Durations That Continue after Breastfeeding Has Stopped? An Analysis of Acute Respiratory Illness in Nigerian Children
Source: Children (Basel). 2024 Sep 21;11(9):1144. doi: 10.3390/children11091144 (PMC11430560; doi:10.3390/children11091144)
Supplement: Supplementary file 1 [file children-11-01144-s001.zip]

Archive with 1 entries (1 files):
- children-3180244-supplementary.pdf
